# Supplementary material for: Development of a prediction model for hypotension after induction of anesthesia using machine learning
Source: PLoS One. 2020 Apr 16;15(4):e0231172. doi: 10.1371/journal.pone.0231172 (PMC7162491; doi:10.1371/journal.pone.0231172)
Supplement: S1 Dataset — (CSV) [file pone.0231172.s001.csv]

Sex	Age(yr)	Wt(kg)	Ht(cm)	BMI	ASA	base_sbp	base_mbp	base_dbp	NIBP_SBP.min	NIBP_SBP.mean	NIBP_SBP.max	NIBP_SBP.sd	NIBP_MBP.min	NIBP_MBP.mean	NIBP_MBP.max	NIBP_MBP.sd	NIBP_DBP.min	NIBP_DBP.mean	NIBP_DBP.max	NIBP_DBP.sd	HR.min	HR.mean	HR.max	RR_min	RR_mean	RR_max	TV.min	TV.mean	TV.max	MV.min	MV.mean	MV.max	PIP_min	PIP_mean	PIP_max	REMIFENTANIL_VOL.min	REMIFENTANIL_VOL.max	REMIFENTANIL_VOL.mean	REMIFENTANIL_CP.min	REMIFENTANIL_CP.mean	REMIFENTANIL_CP.max	REMIFENTANIL_CT.min	REMIFENTANIL_CT.mean	REMIFENTANIL_CT.max	REMIFENTANIL_CE.min	REMIFENTANIL_CE.mean	REMIFENTANIL_CE.max	PROPOFOL_VOL.min	PROPOFOL_VOL.max
F	71	56.7	164.8	20.8	2	168	110	75	124	139.0753425	188	17.10135531	88	97.2739726	133	11.98247027	60	65.34246575	97	8.722099048	80	87.97945205	106	2	11.60330579	14	6	268.605042	498	0.42	2.834958678	4.41	1	13.66964286	26	0	0.934	0.588061644	0	2.237534247	5.672	0	1.616438356	2	0	1.417808219	1.99	0	7.788
F	62	58.7	148.2	26.5	2	151	115	89	100	121.0592593	151	15.32716005	81	93.38518519	115	9.639769293	70	76.7037037	89	6.177805815	78	86.97037037	98	1	10.60416667	15	2	269.0609756	535	0.01	2.373541667	5.71	1	11.61538462	28	0	0.837	0.462422222	0	1.912940741	4.725	0	1.377037037	2	0	1.172385185	1.971	0	7.928
M	57	66.8	181.5	20.1	1	117	86	67	83	92.89830508	107	9.680579413	65	72.52542373	82	7.389078455	52	57.96610169	65	5.407421789	67	73.30508475	85	1	9.485714286	13	11	447.9090909	732	0.47	4.185142857	5.86	1	14.80555556	19	0	0.334	0.313254237	0	1.459389831	3.268	0	0.525423729	1	0	0.712457627	0.984	0.174	4.567
F	74	60.2	153	25.6	2	157	113	86	115	137.7045455	176	21.46032684	89	101.2878788	125	12.84643908	72	79.62878788	93	7.394453567	56	66.96212121	78	1	9.528735632	17	4	161.5584416	535	0.05	1.397093023	3.12	1	13.42982456	34	0	1.195	0.868015152	0	3.400916667	9.44	0	2.462121212	2.5	0	2.195848485	2.503	0	8.096
F	55	57.8	150.8	25.3	1	136	100	73	87	110.31	169	27.14856061	64	81.03	136	20.31939661	46	59.27	119	17.80412788	45	57.38	95	1	14.16	21	13	285.3239437	516	0.14	3.522533333	5.67	1	14	22	0	0.917	0.6651	0	2.63893	6.836	0	1.96	2	0	1.72459	1.998	0	8.017
F	62	71.3	155	29.6	2	184	138	104	92	118.5714286	178	32.12232529	73	90.85714286	129	21.12980487	59	73.76428571	106	16.92030015	87	90.76428571	106	1	12.7047619	18	85	292.4782609	487	0.09	3.967307692	7.13	1	16.71028037	23	0	0.676	0.5662	0	1.717314286	5.251	0	0.985714286	1.5	0	1.297971429	1.513	0	8.809
M	61	86	178	27.1	3	148	103	79	125	138.3380952	148	7.437457004	93	100.4809524	108	5.463416307	67	76.4952381	87	5.114242819	50	67.2047619	80	1	11.07236842	17	14	298.4198473	563	0.08	3.894802632	7.28	1	16.71794872	24	0.101	1.726	1.143080952	0.934	2.351119048	5.788	2	2	2	0.003	1.865604762	2.022	0	11.524
F	59	56.9	153.5	23.9	2	155	107	69	115	127.3196721	149	9.531389112	83	90.09016393	102	6.503659616	59	64.20491803	70	3.576642603	63	69.06557377	78	1	10.35869565	17	1	315.8554217	528	0.02	2.737391304	5.36	1	12.98290598	21	0	0.946	0.652745902	0	2.343327869	6.749	0	1.853278689	1.9	0	1.630336066	1.893	0	7.518
M	42	79.5	170.9	27.3	1	120	91	72	95	102.411215	119	8.452925441	70	74.43925234	85	5.460281232	49	54.64485981	64	4.736952958	50	55.01869159	67	1	11.75342466	20	10	310.5820896	701	0.13	4.10109589	6.65	1	16.42465753	23	0	1.21	0.831140187	0	2.385943925	5.674	0	1.981308411	2	0	1.688598131	1.998	0.373	8.6
F	37	59.5	158.5	23.6	1	119	92	75	98	108.5977011	120	9.716277125	76	83.85057471	92	6.112375429	62	68.6091954	73	4.480854159	70	77.22988506	85	1	10.52631579	15	1	148.3272727	355	0.01	1.042280702	3.36	1	14.85	23	0	0.468	0.327011494	0	1.196701149	3.004	0	0.954022989	1	0	0.807356322	0.994	0	6.717
F	34	84.1	157.8	34.1	2	131	106	87	97	110.4558824	131	11.14816607	75	86.55882353	98	10.40577101	54	65.52941176	79	11.45851777	81	90.92647059	105	1	9.369565217	15	9	164.7674419	417	0.06	1.557954545	3.31	2	13.2173913	21	0	0.888	0.663441176	0	2.727691176	6.132	0	1.970588235	2	0	1.559485294	1.986	0	7.998
M	72	79.9	176.4	25.5	1	116	89	78	90	106.5178571	121	11.57013149	68	81.38095238	91	8.982890939	59	70.54761905	78	7.696184235	55	63.56547619	94	1	9.010989011	17	51	231.4594595	479	0.04	2.116923077	4.18	1	12.4017094	24	0	1.377	0.954029762	0	2.502982143	6.633	2	2	2	0	1.812380952	2.002	0	9.136
F	52	49.1	156.3	20.1	2	105	81	54	91	97.76551724	104	4.175014626	64	73.71034483	84	6.322268011	46	53.45517241	59	4.564323167	62	70.82758621	98	1	7.918032787	17	28	289.1276596	537	0.02	2.593770492	5.78	1	14.44262295	28	0	1.122	0.772296552	0	2.413951724	6.62	2	2	2	0	1.810924138	2	0	5.253
M	63	65.2	159.4	25.7	3	152	115	94	95	122.5135135	149	22.02317785	72	91.43243243	111	16.54639064	63	77.51351351	90	11.20328137	58	67.74324324	93	1	3.5	7	8	193.64	549	0.01	0.5065625	1.87	1	6.835820896	24	0	1.19	0.950810811	0	4.361756757	9.204	2.9	2.940540541	3	0	2.31327027	2.911	0	4.868
F	59	64.4	159.7	25.3	1	155	109	93	98	117.8503937	160	20.53455421	72	88.92913386	116	18.44906377	54	71.2519685	104	18.97281619	75	85.13385827	113	2	11.98666667	20	63	307.7142857	443	0.16	3.765733333	6.93	4	18.66666667	25	0	1.249	1.058102362	0	3.365574803	9.872	0	1.842519685	3	0	2.506480315	2.988	0	9.449
F	54	51.2	151.6	22.4	1	140	108	77	103	114.3238095	159	13.4160461	74	84.4952381	116	7.425429034	53	60.85714286	90	6.982710202	63	74.23809524	93	1	6.460526316	10	16	229.9859155	783	0.03	1.397368421	2.81	2	18.05263158	23	0	0.909	0.638295238	0	2.48212381	7.151	0	1.923809524	2	0	1.681114286	1.995	0.023	5.516
F	53	59	150.6	26.2	1	139	102	85	79	105.6239316	139	25.65847527	60	81.96581197	105	19.96891188	55	71.12820513	88	14.97960594	57	65.57264957	79	1	14.72839506	26	10	266.8933333	408	0.04	3.997777778	7.44	1	19.53571429	26	0	1.845	1.40674359	0	4.912478632	13.557	0	3.282051282	4	0	3.471119658	4.002	0.008	6.814
F	37	51.6	150.4	22.7	1	117	82	70	84	95.93577982	109	8.489945283	61	70.73394495	82	7.364381498	51	60.46788991	73	7.256630183	64	77.50458716	112	1	14.31372549	22	54	297.5490196	413	0.18	4.420980392	6.96	2	12.38356164	21	0.008	1.074	0.761917431	0.103	2.44059633	6.27	2	2	2	0	1.84246789	2.018	0	7.021
M	26	69	168	24.4	1	121	93	78	101	114.1824324	132	11.55939242	70	84.98648649	106	13.18522492	51	63.91216216	82	11.41423449	62	76.64189189	128	1	7.795918367	20	8	247.8536585	677	0.01	2.707857143	8.87	1	10.25	22	0	1.085	0.885763514	0	1.944216216	5.843	0	1.175675676	2	0	1.631108108	1.997	0	9.647
M	64	77.7	174.8	25.4	2	145	99	83	81	110.3826087	153	27.8654608	60	79.45217391	116	20.28362207	53	67.51304348	99	16.27308898	68	82.10434783	98	1	10.32467532	19	78	310.1594203	616	0.18	3.421168831	7.02	4	18.87012987	29	0	0.812	0.757434783	0	2.209495652	6.202	0	0.956521739	2	0	1.585026087	1.993	0	8.833
M	40	100.9	163.2	37.6	3	133	102	87	110	120.6964286	130	8.923757144	87	94.48214286	107	7.570255361	72	79.17857143	90	6.639022773	56	62.875	73	8	12.64814815	17	9	447.7592593	1057	2.12	5.816666667	8.82	1	18.33333333	28	0	1.299	1.052339286	0	4.283910714	7.733	2.9	2.9	2.9	0	2.262035714	2.877	0	9.039
F	60	52.3	154.3	21.9	2	126	91	73	84	110.5170557	198	22.81924153	64	84.99102334	135	15.86458859	45	65.56014363	91	12.59248057	78	94.63016158	145	1	10.71892925	22	55	356.6718447	811	0.05	3.768699809	6.22	1	15.05882353	30	0	1.584	1.075985637	0	1.23724237	5.192	0	0.851885099	2.5	0	1.155612208	2.474	0	16.74
F	45	69	152.5	29.9	1	157	106	70	89	108.2586207	149	21.05228312	59	73.55172414	106	15.46299601	43	53.44252874	75	10.15228705	66	75.66666667	112	1	10.95762712	21	37	291.125	517	0.03	3.843898305	8.48	1	12.44628099	25	0	1.46	1.390126437	0	2.922701149	12.645	0	1.149425287	4	0	2.566155172	3.997	0.368	10.119
M	56	74.3	167.2	26.5	3	129	98	81	92	114.8210526	147	16.0497756	70	86.14736842	117	11.75364898	57	70.74736842	99	11.55373056	47	63.44210526	80	1	11.13793103	21	25	302.7341772	732	0.15	4.457816092	9.13	2	16.70666667	26	0	1.345	1.290789474	0	4.065357895	12.772	0	0.715789474	4	0	2.888610526	3.935	0	8.411
F	65	54.9	148.3	24.7	3	125	86	55	92	103.6629213	134	11.72016892	70	75.16853933	93	5.425604187	49	54.21348315	69	3.806310281	56	67.02247191	101	1	9.325301205	15	8	287.7464789	685	0.01	3.218571429	6.02	4	17.53125	27	0	0.196	0.142258427	0	0.657134831	1.797	0	0.483146067	0.5	0	0.401426966	0.496	0	6.159
F	25	72.1	167	25.8	1	125	94	82	106	116.0162162	132	7.455283854	76	89.85945946	108	8.732854614	60	72.00540541	92	9.238092981	50	71.58918919	102	1	9.475806452	18	5	307.7291667	636	0.15	3.358467742	6.56	2	18.87931034	27	0	1.481	0.786567568	0	1.790864865	5.707	0	1.578378378	2	0	1.469059459	2.001	0	13.653
F	49	49	158.6	19.6	1	132	98	80	87	109.7678571	136	20.3981252	71	89.79761905	122	18.36834022	63	79.29166667	106	14.92149282	67	88.05357143	130	1	9.428571429	19	20	372.2926829	587	0.13	3.665170068	6.67	2	16.82312925	27	0	0.523	0.25627381	0	0.85410119	3.285	0	0.702380952	1	0	0.640511905	1.003	0	9.544
F	31	103.1	163	38.8	2	147	123	95	115	125.4019608	145	11.84492188	82	93.33333333	110	9.421203528	65	73.35294118	90	8.278143785	52	78.54901961	112	1	8.315789474	20	40	332.5641026	770	0.13	2.832315789	6.02	1	14.16842105	30	0	1.162	1.114362745	0	2.861068627	9.521	0	0.823529412	3.5	0	2.232235294	3.429	0	9.769
F	56	49.8	158.6	19.6	2	192	133	92	81	119.9384615	187	41.70378263	63	90.14615385	143	31.12418525	57	71.50769231	99	16.33479482	60	74.35384615	93	1	12.97580645	30	11	304.9805825	815	0.02	4.981854839	13.54	1	11.7704918	26	0	1.189	1.130592308	0	3.397753846	12.65	0	1.230769231	4	0	2.706892308	3.895	0	5.956
M	82	68.1	165.1	25	3	145	101	72	77	117.5090909	162	33.08863422	56	75.29090909	118	17.83221775	49	57.9	90	10.2920206	45	51.52727273	76	1	9.712765957	21	7	266.3797468	709	0.02	3.247526882	8.57	1	20.74193548	27	0.137	0.864	0.829427273	0.72	3.160981818	9.349	0	1.204545455	2.5	0.005	1.936190909	2.485	0	5.728
F	61	58.3	157.2	23.5	1	142	103	75	111	125.7913669	152	15.50898516	78	90.12230216	112	12.40059631	60	69.76258993	88	8.965782565	62	69.91366906	88	1	12.63551402	20	8	337.51	828	0.15	4.263925234	9.4	3	19.41121495	27	0	1.06	0.740374101	0	2.483071942	6.638	1	1.971223022	2	0	1.75923741	1.997	0	6.628
F	38	58.7	163.2	21.8	1	118	82	60	100	111.671875	125	8.515025511	68	76.5390625	83	5.941847248	49	57.6875	64	5.372355603	56	67.6796875	90	1	12.23076923	18	13	275.1078431	483	0.05	3.269711538	5.33	1	16.59615385	22	0	0.931	0.519445313	0	1.717804688	4.153	0	1.25	2	0	1.176179688	1.971	0	7.922
F	57	68.4	165.1	25	1	141	89	71	91	104.5373134	123	12.90328635	66	80.7761194	98	12.8403022	60	68.17910448	82	9.186494324	53	63.73134328	83	1	5.852459016	16	18	229.4347826	479	0.02	1.593606557	5.07	1	8.277777778	23	0	0.392	0.305716418	0	1.479507463	3.28	0	0.985074627	1	0	0.753119403	0.991	0.342	5.951
M	52	86.3	173.6	28.7	3	117	91	77	91	102.5833333	122	11.36244429	72	80.18518519	94	8.55891965	66	70.10185185	83	5.792260087	90	99.05555556	124	1	11.2972973	20	70	296.9193548	500	0.07	3.783108108	7.75	4	17.67123288	23	0	1.793	0.880796296	0	2.797472222	6.798	2	2.111111111	3.5	0	1.734814815	2.526	0	9.436
F	51	63.5	158	25.2	1	152	111	86	127	146.6861314	161	10.12404812	98	112.540146	121	7.255844093	79	88.98540146	95	5.637304061	64	76.41605839	113	1	12.53061224	19	46	219.3163265	411	0.17	2.713163265	4.14	6	18.36734694	22	0	2.009	1.177554745	0	3.890678832	8.034	0	3.138686131	4	0	2.734948905	3.978	0	5.993
F	66	59.4	159	23.3	2	188	141	92	108	132.2212389	173	19.42556053	82	98.47787611	121	12.46573686	66	75.61061947	92	8.76522515	78	87.25663717	100	1	9.947368421	16	8	306.4868421	735	0.02	3.378736842	7.81	1	16.65432099	26	0	0.934	0.679964602	0	2.639831858	7.477	2	2	2	0	1.76179646	1.998	0	7.228
M	39	69.4	168.7	24.4	2	141	105	84	100	120.5137615	145	17.27051366	70	87.05504587	108	13.02123256	58	70.81651376	88	10.10973599	59	76.02752294	96	1	11.38028169	17	7	335.3142857	741	0.38	3.760606061	6.45	1	15.51515152	25	0.061	1.813	1.289972477	0.601	3.760917431	8.338	0	2.944954128	3	0.001	2.68559633	3	0	9.47
M	37	60.9	167.6	21.5	1	133	94	80	115	128.9736842	131	4.879559363	83	93.26315789	96	4.024816333	67	75.81578947	78	3.368015401	59	68	88	1	6	11	8	463.0909091	552	0.49	2.802	5.09	1	14	19	0	0.838	0.656947368	0	3.866447368	6.168	0	2.236842105	2.5	0	1.454763158	2.534	0	5.249
M	37	75.8	179.5	23.4	1	140	97	77	100	118.0792079	135	11.39709013	64	82.57425743	101	11.39240671	49	63.97029703	79	9.872644474	76	87.58415842	108	1	10.22368421	16	17	403.4109589	631	0.08	4.112763158	6.91	3	14.96052632	28	0	1.992	1.367772277	0	4.053584158	8.793	0	3.201980198	3.4	0	2.794683168	3.397	0.002	10.064
F	41	57	159.8	22.5	1	127	91	73	116	125.5049505	134	7.152095864	86	91.93069307	96	3.575632603	69	74.0990099	84	4.710636795	68	79.33663366	103	1	11.58536585	17	2	267.1585366	608	0.45	3.303902439	5.22	1	12.3	25	0	1.016	0.558445545	0	2.321594059	5.427	1	1.623762376	2.4	0	1.359514851	2.371	0.494	6.992
F	38	49.8	154.5	20.7	1	141	110	89	95	124.8355263	158	19.15411324	70	95.79605263	119	16.78233809	58	76.93421053	101	13.26333943	79	88.59210526	111	1	11.68965517	18	10	512.8727273	796	0.34	5.999545455	8.79	1	11.37333333	20	0	1.237	0.855815789	0	2.329717105	6.72	1	1.947368421	2	0	1.832013158	2.001	0	10.101
M	31	66	170.5	22.8	1	151	106	78	103	123.1208054	161	19.90650877	76	91.24161074	131	18.03998974	48	67.88590604	110	19.05948377	60	79.2147651	101	1	12.24347826	18	29	570.6173913	810	0.29	6.706956522	9.71	1	13.21917808	23	0	1.393	1.014791946	0	2.285543624	5.747	1	1.872483221	2	0	1.848275168	2.001	0.419	12.773
F	62	73.6	148.2	33.3	2	170	124	88	107	130.8778626	170	22.31798961	81	96.32824427	121	13.6620996	66	75.61832061	90	8.030191123	68	79.77862595	85	2	22.6146789	32	5	263.2149533	530	0.04	4.877798165	9.04	1	16.10769231	26	0	0.518	0.351816794	0	1.213679389	3.45	0	0.977099237	1	0	0.871351145	0.999	0	11.306
M	49	67.2	171.1	22.9	3	141	105	89	97	122.0197368	152	19.59641486	72	91.05263158	106	11.0530266	56	73.75657895	89	9.080943376	68	80.59210526	117	1	10.86138614	15	33	429.9468085	934	0.03	4.429795918	8.03	1	12.14473684	27	0	1.39	0.939223684	0	2.350881579	6.398	2	2	2	0	1.830730263	2.002	0	10.874
M	78	80.7	171.1	27.4	3	152	109	80	115	125.1724138	154	14.61522486	84	92.56034483	108	9.241954238	64	71.79310345	80	6.854407965	76	81.4137931	95	1	23.4950495	35	9	184.6947368	818	0.01	2.812871287	7.43	1	17.50434783	24	0	0.768	0.576025862	0	2.015603448	5.125	0.5	1.431034483	1.5	0	1.238301724	1.489	0	11.443
M	42	63.7	155.9	26.2	1	127	93	73	103	116.6810811	134	9.239619259	82	93.22162162	109	7.592871912	69	79.2972973	93	6.910392555	56	86.36756757	131	1	19.47530864	38	4	170.6428571	545	0.01	3.253167702	7.13	1	15.95652174	24	0	0.773	0.499637838	0	1.109410811	3.168	1	1	1	0	0.924367568	1.003	0.352	13.135
M	63	57.4	160.2	22.3	2	157	109	84	96	110.3880597	149	18.19977297	75	86.60447761	113	12.78686983	66	73.1119403	90	8.912828001	71	79.02238806	99	1	20.96899225	34	3	129.2884615	755	0.02	2.50104	6.92	1	19.10606061	40	0	0.538	0.369097015	0	1.195522388	3.464	0	0.971641791	1	0	0.870097015	1.002	0	8.928
F	54	68	156.9	27.9	1	159	122	90	103	142	186	29.86411533	82	107.0952381	135	20.20401893	70	83.94285714	100	10.79692671	63	71.80952381	120	1	14.1369863	18	6	280.0555556	494	0.37	4.24	5.83	1	12.53398058	25	0	0.869	0.47732381	0	2.105419048	4.974	1	1.411428571	2.2	0	1.148647619	2.165	0	9.315
F	44	59.5	165.8	21.7	2	140	98	66	103	113.3333333	134	8.50811249	69	81.97560976	102	7.791823599	45	59.6097561	77	7.609995742	54	64.88617886	90	1	10.03125	15	8	276.0813953	551	0.01	2.903958333	5.8	1	11.63302752	19	0.052	0.834	0.575373984	0.606	1.766593496	4.757	0.7	1.304878049	1.5	0.001	1.27998374	1.483	0	7.942
M	59	70.4	172.1	23.7	2	162	116	95	113	141.2988506	174	22.86280516	82	104.0574713	125	15.26820439	64	84.98850575	109	15.79163037	66	83.51724138	211	1	12.83453237	18	8	480.1322314	741	0.01	5.731323529	9.16	1	12.5	29	0	1.284	0.967178161	0	2.329034483	6.658	0.5	1.74137931	2	0	1.830798851	1.999	0	11.226
M	37	85.5	179	26.5	1	128	92	67	111	117.048	145	8.210787554	79	84.744	105	6.56100897	52	61.28	88	8.532291603	59	68.64	91	1	19.93103448	30	10	262.4385965	750	0.04	4.317327586	7.85	2	19.904	48	0	0.708	0.487368	0	1.200736	2.894	0	0.984	1	0	0.893624	1.003	0	12.711
F	82	54	143	26.4	2	172	125	92	101	129.2372881	163	19.85945417	79	96.20903955	117	12.38200342	63	77.42937853	94	9.861359172	62	70.75706215	84	1	15.18367347	22	5	274.25	625	0.01	4.031632653	9.06	1	13.96621622	22	0.028	0.71	0.415485876	0.475	1.71219774	4.1	1	1.237288136	1.7	0.001	1.094124294	1.673	0	8.561
M	61	89.2	161.6	34.3	2	165	125	102	108	132.7878788	165	20.68152928	82	100.8636364	129	17.83887715	67	81.46212121	105	15.34260411	46	54.24242424	65	1	12	18	5	232.2743363	534	0.02	2.427804878	6.03	1	13.62307692	22	0	1.132	0.637757576	0	2.113901515	4.939	1	1.581818182	2.2	0	1.334386364	2.163	0.329	12.557
M	54	70.2	168.5	24.8	2	142	107	86	119	126.2307692	147	8.845195909	93	98.02884615	104	3.484937717	69	79.72115385	90	5.978045157	62	90.40384615	136	1	9.931034483	23	3	224.0266667	525	0.03	2.834482759	6.58	1	9.382022472	19	0	1.085	0.763567308	0	2.464586538	6.489	0	1.942307692	2	0	1.715673077	2.001	0.456	11.758
F	37	62.6	161.4	23.9	1	167	122	98	107	132.3076923	176	27.38249552	83	105.6410256	149	23.93362284	65	88.2991453	139	25.7096738	56	72.08547009	92	1	10.91919192	16	70	399.1428571	596	0.07	4.483434343	6.46	1	16.76190476	27	0	1.075	0.777128205	0	2.249188034	6.413	0	1.777777778	2	0	1.752581197	1.999	0	9.77
M	53	75	169	26.3	2	138	110	91	99	115.8287671	149	17.52293456	80	94.06164384	121	14.78453181	68	81.26712329	112	14.83020733	67	79.81506849	109	2	23.2265625	35	4	263.2767857	905	0.09	5.959159664	9.58	1	17.95890411	54	0	0.613	0.427636986	0	1.222178082	3.426	0.5	0.989726027	1	0	0.890917808	1.003	0	14.457
M	61	76.9	167.3	27.3	2	126	87	69	93	112.1971831	131	14.12861303	75	82.35211268	90	5.66467397	60	64.90140845	70	4.116707872	63	69.25352113	74	4	10.77464789	16	5	193.8591549	388	0.37	2.222253521	4.14	1	13.70422535	26	0	0.438	0.346535211	0	1.476591549	3.246	1	1.002816901	1.2	0	0.792957746	1	0.167	7.654
M	58	70	171	23.9	1	144	97	71	91	113.4622642	144	19.71857936	68	85.96226415	100	11.76995734	56	69.01886792	85	9.80765603	56	65.20754717	84	1	12.1025641	18	1	279.8701299	538	0.06	2.706794872	4.36	1	14.37142857	22	0	0.894	0.495735849	0	1.899943396	4.652	0.8	1.39245283	2.1	0	1.100915094	2.092	0	9.367
M	52	81.7	176	26.1	1	136	110	94	100	133.1596244	157	14.40036896	85	105.7511737	121	10.7198045	70	90.03286385	105	11.7354426	70	87.342723	112	1	13.01648352	19	1	351.6385542	657	0.17	4.02801105	8	1	14.14691943	24	0	1.455	1.000713615	0	1.962483568	5.753	0.8	1.449295775	2.6	0	1.706295775	2.591	0.368	15.176
F	51	57.6	156	23.4	1	172	123	86	97	121.0855615	172	22.86644617	75	90.55614973	123	15.5075702	60	70.53475936	91	9.979151402	57	68.22459893	85	1	8.834532374	18	8	202.9115044	458	0.03	2.082434783	4.3	1	9.275675676	22	0	1.199	0.697572193	0	1.918550802	4.381	0	1.577540107	2	0	1.511459893	1.998	0.316	10.958
M	20	100.7	186.8	28.9	1	117	82	63	97	107.0655738	121	10.86871482	71	76.67213115	84	5.758244268	47	52.98360656	62	7.050985282	65	71.31147541	76	1	10.2972973	15	76	372.2857143	563	0.35	4.096285714	6.17	1	11.61666667	23	0	0.551	0.425754098	0	1.313147541	2.672	1	1	1	0	0.834655738	1.001	0.441	10.737
M	58	54.3	166.9	19.6	2	121	91	65	72	98.25333333	120	20.41799242	59	75	87	11.10271455	49	58.13333333	65	5.900832129	62	70.44	90	1	11.74285714	29	6	283.2972973	552	0.01	3.44375	5.92	1	6.458333333	16	0	0.328	0.297546667	0	1.339906667	3.472	0	0.773333333	1	0	0.76388	1	0	9.732
F	67	66.6	144	31.8	2	169	127	98	147	161.2903226	218	20.31184407	114	122.5870968	157	12.46907192	91	98.10967742	128	10.87984419	73	85.14193548	115	1	19.44736842	34	2	147.2571429	407	0.01	2.510225564	6.22	2	17.04605263	38	0	0.534	0.35976129	0	1.18076129	3.59	0	0.993548387	1	0	0.876529032	1	0	8.975
F	41	65.4	159.8	25.7	2	170	120	94	96	119.8091603	164	20.51345319	71	86.35114504	114	13.29772894	54	66.35114504	86	10.10629938	65	80.19847328	116	1	19.67346939	27	25	167.6896552	336	0.03	3.176494845	5.19	1	8.720930233	16	0	1.191	0.815389313	0	2.451129771	6.621	2	2	2	0	1.786656489	2.001	0	10.354
M	47	89.3	175.7	29.1	2	136	108	94	104	120.1	132	11.4354489	82	95.65	105	9.482946335	70	81.2	89	7.81523935	58	65.4	77	1	7.945945946	12	5	303.4137931	780	0.04	1.34	4.51	2	12.37837838	19	0	1.798	1.418316667	0	5.726783333	11.636	0	3.8	4	0	2.981233333	3.999	0	5.697
F	43	54	158.8	21.6	1	108	83	67	86	95.11111111	108	8.271304728	64	71.61111111	85	8.447716857	47	53.78888889	68	8.644663801	76	89.92222222	110	2	13.89552239	19	10	483.4925373	744	0.23	6.811044776	10.62	2	15.33846154	21	0	0.914	0.6821	0	2.590077778	6.541	0	1.808888889	2	0	1.715166667	2.001	0	9.191
M	41	89	183.5	26.6	1	133	95	79	91	114.2747253	134	7.987581937	62	78.83516484	96	7.006764567	49	61.25274725	76	7.801130127	75	82.23076923	96	1	9.761904762	12	4	480.8412698	752	0.35	4.745873016	6.17	2	16.9047619	20	0	1.173	0.844637363	0	2.51143956	5.689	0	1.981318681	2.1	0	1.669648352	1.996	0	10.33
F	25	84.4	162.6	32	1	129	100	79	123	124.0416667	126	1.336211433	89	92.70833333	99	4.640058388	67	72.27083333	86	7.136181658	65	73.875	90	1	10.28571429	16	15	551.8846154	800	0.41	5.538076923	8.53	1	16.96774194	24	0	0.835	0.668520833	0	2.895416667	5.514	2	2	2	0	1.589645833	2.005	0	8.488
M	63	56	159.9	22.2	2	197	130	79	73	130.3684211	191	46.24085906	57	83.07017544	108	20.12954475	50	62.54385965	89	11.33569845	53	65.71929825	110	1	10.40243902	16	9	456.6962025	750	0.05	5.068536585	9.14	1	19.08536585	25	0	1.657	0.788596491	0	3.198719298	8.878	0	2.092982456	4	0	1.825026316	2.777	0.07	7.43
M	75	63	159.4	24.9	3	151	110	90	80	109.2063492	141	21.14079183	74	82.1031746	94	8.001829156	66	72.5952381	80	5.09616102	64	70.36507937	80	1	10.51485149	16	13	397.5632184	782	0.15	4.274554455	8.55	1	19.29896907	28	0	0.642	0.532603175	0	1.935071429	7.073	0	0.904761905	2	0	1.299365079	1.999	0	7.956
F	68	56	150	24.9	3	151	109	81	128	144.9514563	163	11.60322694	90	104.6213592	120	11.03214244	70	82.19417476	101	10.78493707	51	70.17475728	109	1	8.288659794	21	5	160.8444444	452	0.01	2.104536082	7.13	1	13.19101124	26	0	0.622	0.577300971	0	2.429815534	7.22	0	0.970873786	2	0	1.567213592	1.974	0	4.413
F	60	62.8	154.4	26.1	1	161	118	80	98	119.4210526	158	23.33325127	68	83.70175439	142	17.22003866	58	67.00877193	83	10.00663109	68	79.65789474	110	1	5.064516129	12	9	136.7972973	360	0.01	0.569139785	1.49	2	9.321428571	21	0.11	0.759	0.658605263	0.732	2.302578947	6.424	0	1.192982456	2	0.008	1.624350877	1.988	0	7.12
F	50	69	150.8	30.7	2	168	123	80	122	142.7857143	168	15.45871181	86	99.38095238	122	12.77432376	65	75.60714286	86	7.174502185	58	66.7797619	97	1	7.169642857	19	9	212.1153846	483	0.04	2.087706422	6.96	2	13.93684211	26	0	1.284	0.856607143	0	2.355928571	5.951	1.9	1.998214286	2	0	1.825470238	2.001	0	7.193
M	34	85.7	181.3	25.9	1	127	86	68	77	106.5691057	132	22.31337219	51	74.77235772	93	17.80716977	40	60.6097561	78	15.77175009	50	61.94308943	97	1	11.38947368	24	6	353.8205128	910	0.01	4.725714286	11.65	1	18.98484848	25	0	1.183	0.935073171	0	2.058268293	5.26	0	1.414634146	2	0	1.732300813	1.994	0	8.431
F	52	62	150	27.6	2	126	98	82	73	96.28381963	140	18.87533509	62	80.33687003	112	13.9851952	57	71.4801061	97	11.13721249	56	105.1631579	123	1	10.14447592	14	29	338.5843023	514	0.02	3.449348442	4.66	2	11.0878187	27	0	1.076	0.911731579	0	1.134097368	6.665	0	0.721052632	2.2	0	1.091973684	2.186	0	13.62
F	62	55.8	150	24.4	2	178	110	81	86	120.4329897	163	27.79722229	64	82.22680412	107	15.49563457	56	66.04123711	83	9.729591382	54	61.79381443	79	1	9.659793814	17	59	321.373494	563	0.05	3.389381443	7.17	1	18.125	29	0	0.987	0.95743299	0	3.71642268	11.546	0	1.082474227	3.5	0	2.557443299	3.472	0	5.71
F	57	41.8	154.4	17.3	2	107	78	65	85	94.88235294	158	10.58955071	62	70.61344538	114	7.720882144	46	52.93277311	92	6.444983718	77	92.44537815	124	1	8.648148148	20	6	354.2391304	734	0.36	4.523373494	8.79	1	13.61538462	23	0.013	0.73	0.363084034	0.204	1.663336134	4.62	1	1.151260504	2	0	0.951386555	1.836	0	5.81
M	46	75	175	24.5	2	136	93	74	100	117.5714286	129	11.07173579	65	78.3877551	91	11.94050586	52	62.63265306	73	9.790926662	66	73.10204082	78	5	7.714285714	14	8	246.9361702	791	0.41	1.967959184	6.24	1	11.59183673	26	0	1.198	0.998653061	0	4.726346939	8.312	3	3	3	0	2.146102041	2.945	0	5.737
F	54	57.9	157.5	23.1	2	165	111	77	118	140.6605505	192	17.45269807	81	97.35779817	143	11.64245339	59	69.73394495	104	9.011969614	56	74.04587156	104	1	7.755102041	18	5	223.5135135	433	0.01	2.517972973	4.99	1	18.28571429	25	0	0.943	0.630495413	0	2.404	6.865	0	1.816513761	2	0	1.585825688	2.003	0	6.566
M	64	73	170	25.3	2	167	108	73	96	129.1230769	158	21.87511958	67	84.98974359	102	12.83479073	52	64.97435897	80	9.020272642	53	62.86153846	90	1	8.601190476	18	23	135.248062	448	0.02	1.159047619	3.42	1	17.31515152	32	0	1.39	1.020415385	0	2.468117949	12.244	0	0.268717949	4	0	2.02105641	3.97	0	8.541
M	60	69.3	167.2	24.7	2	154	109	86	89	118.7246377	149	22.86097881	68	85.84057971	107	14.02252951	60	71.18115942	90	9.370115181	56	68.13043478	103	1	10.44954128	21	26	199.7362637	575	0.05	2.026788991	4.72	8	19.32941176	27	0	0.665	0.647050725	0	1.6755	6.63	0	0.289855072	2	0	1.315652174	1.987	0	8.075
M	56	79.2	167.8	28.3	2	150	112	92	82	116.4956522	160	26.2352294	59	84.29565217	111	17.82270084	52	70.33043478	93	13.14408795	51	62.59130435	85	1	10.63106796	25	7	240.3417722	568	0.01	3.264174757	9.04	1	16.72727273	29	0	1.394	0.775547826	0	2.787382609	11.097	0	1.613043478	3.5	0	1.826113043	3.498	0	7.585
M	32	69.2	169.4	24.2	1	124	88	73	100	114.1473684	125	9.074125503	68	79.94736842	105	8.817738916	52	63.07368421	84	8.511871691	57	70.62105263	95	1	9.670588235	25	16	269.7313433	619	0.05	2.669058824	7.11	1	16.28571429	31	0	1.361	0.729147368	0	2.892736842	11.609	0	0.884210526	4	0	1.704978947	3.996	0	6.163
M	57	66.8	173.8	22.1	3	129	96	82	86	108.3013699	149	16.94712665	71	87.60958904	123	13.06291053	63	76.62328767	106	10.68878911	51	67.67123288	100	1	11.74242424	25	5	240.8157895	659	0.05	3.00280303	9.49	1	12.2278481	26	0	1.01	0.830691781	0	2.089849315	6.406	0	1.287671233	2	0	1.68419863	1.997	0	7.318
F	53	69	158	27.6	2	140	92	67	75	106	140	20.77711541	56	71.96747967	90	12.31880806	43	55.3495935	66	8.009199362	56	69.11382114	96	1	10.94915254	24	11	200.5490196	560	0.01	2.605847458	6	1	14.28703704	26	0	1.403	1.124869919	0	3.529300813	9.681	0	2.195121951	3	0	2.604634146	2.999	0	7.409
F	45	63.9	158.2	25.2	1	133	94	77	94	113.4433962	132	15.00494717	68	84.21226415	104	12.75683036	57	67.91037736	84	9.969455049	68	80.98113208	103	1	9.215686275	22	10	170.0869565	673	0.01	1.92745098	6.4	1	12.11976048	27	0.002	1.579	1.036603774	0.024	2.26020283	6.145	2	2	2	0	1.88220283	2.002	0	9.424
F	33	67.6	174	22.1	1	106	81	69	92	102.9384615	110	5.68794979	69	79.64615385	91	6.15417113	57	66.61538462	82	6.761019848	69	78.75384615	109	1	9.033333333	19	49	288.2533333	593	0.09	2.874555556	6.42	2	15.53488372	33	0	1.146	0.569030769	0	1.863	6.709	0	1.872307692	2.2	0	1.308038462	2.193	0	8.627
M	67	66	171	22.6	3	121	98	84	98	106.2615385	124	5.770217367	77	84.76923077	103	5.970909403	59	67.58461538	80	6.566044454	68	77.60769231	100	1	8.457364341	22	11	207.0789474	726	0.01	2.44	8.78	1	11.06153846	28	0	1.596	1.3981	0	4.2851	13.051	0	1.969230769	4	0	3.095330769	4.003	0	5.96
F	70	48.5	147.5	22.2	2	114	83	67	92	101.9823009	116	9.445314693	71	78.9380531	88	6.344687296	62	67.9380531	73	4.330710899	50	62.07079646	78	1	9.457831325	15	56	266.4347826	510	0.05	2.805421687	6.14	1	15.61165049	29	0.123	1.639	1.030911504	1.978	5.363168142	11.157	4	4	4	0.003	3.300610619	4.009	0.004	4.999
M	64	73	166	26.5	2	147	89	71	86	111.5043478	142	16.50963244	58	75.62608696	96	11.39364309	51	61.17391304	77	8.053832987	54	64.34782609	89	1	7.583333333	17	19	332.4725275	618	0.01	2.853611111	7.04	1	13.85046729	25	0	1.36	1.262591304	0	3.870365217	12.835	0	0.904347826	4	0	2.830817391	4.001	0	6.315
F	51	75.9	159	29.7	2	115	90	78	95	105.5280899	117	8.636721137	68	81.53932584	90	8.876752298	58	68.76404494	76	7.376286439	45	57.75280899	71	1	8.293333333	17	6	216.5409836	453	0.03	2.363623188	5.44	1	11.34567901	23	0	1.233	0.543044944	0	2.828382022	13.244	0	0.629213483	4	0	1.382	3.923	0	6.233
F	50	49.6	153.9	20.9	2	187	125	85	99	136.3653846	174	33.02133988	80	102.4903846	132	22.26538748	59	74.55769231	99	16.65517029	67	72	95	1	7.208333333	15	6	303.4634146	613	0.01	2.522631579	6.12	1	12.71276596	27	0	1.146	1.095817308	0	3.715711538	13.261	0	1.384615385	4	0	2.825288462	3.923	0	5.322
F	57	71.3	165.6	26.1	1	160	113	84	106	128.5726496	153	19.75248402	83	94.88034188	108	10.47423966	71	77.43589744	84	5.31326352	89	95.45299145	103	1	13.02325581	19	4	250.5595238	559	0.01	2.755581395	5.13	1	9.111111111	21	0	0.983	0.477589744	0	2.027025641	6.127	1	1.333333333	2.5	0	1.052153846	2.431	0	9.115
F	48	61.3	164.2	22.7	1	180	129	92	133	149.5494505	173	15.09323891	99	105.7472527	118	7.509391759	68	73.37362637	85	6.237250733	74	85.59340659	100	1	12.76923077	18	4	254.7567568	529	0.03	2.560810811	4.29	1	6.955555556	21	0.043	0.438	0.324879121	0.507	1.223912088	2.908	0.9	0.9	0.9	0.002	0.782296703	0.9	0	8.233
M	70	73	162.1	27.8	2	147	99	76	65	90.13513514	147	27.19708757	54	69.24324324	99	18.51005438	40	52.33333333	76	14.39149581	42	50.26126126	70	1	12.06060606	23	6	337.7402597	634	0.01	4.110898876	7.79	1	13.86	25	0	0.67	0.644396396	0	2.118063063	7.068	0	1.413513514	2	0	1.489072072	1.982	0	10.157
F	62	45	142	22.3	2	160	115	84	91	121.1864407	164	21.39254961	72	90.4180791	115	13.76983325	55	68.63841808	90	11.84724238	68	75.85310734	94	1	20.82208589	36	6	151.7236842	449	0.01	3.132638037	6.32	1	17.18079096	37	0	0.56	0.373774011	0	1.169429379	3.882	0	0.994350282	1	0	0.913355932	1.003	0	8.301
M	53	61	164	22.7	2	114	84	70	88	95.55769231	114	10.31995609	69	74.875	89	7.381014086	56	62.50961538	79	6.864846702	65	74.90384615	91	1	20.91089109	33	6	208.8111111	608	0.01	4.375940594	7.84	1	12.91176471	19	0	0.519	0.370903846	0	1.285230769	3.29	0	0.980769231	1	0	0.867653846	1.002	0.239	8.326
F	44	93.4	155.4	38.7	2	141	102	73	95	107.8874598	132	12.96260889	66	78.26688103	98	11.44564277	46	60.67202572	78	12.47042264	57	67.46302251	77	1	23.64705882	34	5	170.8693878	347	0.03	4.245098039	7.47	1	13.0974026	27	0	1.287	0.793141479	0	1.194215434	3.249	0	1.089389068	1.1	0	1.051588424	1.103	0	27.034
F	35	69	159.2	27.3	1	142	115	94	106	121.6692913	145	13.15901231	78	88.81102362	108	10.36074114	62	69.54330709	81	6.978147188	85	99.19685039	128	1	18.6779661	30	3	199.1904762	739	0.01	3.065423729	6.37	3	17.11864407	29	0	0.617	0.412692913	0	1.176677165	3.067	0	0.976377953	1	0	0.885220472	1.003	0	10.29
M	57	86.8	168.9	30.5	2	129	91	79	82	95.64772727	122	14.92127985	63	75.65909091	95	12.46686308	53	64.04545455	81	11.01921946	58	75.32954545	102	1	9.606060606	14	1	455.9791667	799	0.14	3.777460317	7.44	1	13.48275862	30	0	0.834	0.441090909	0	1.956568182	6.013	0	1.25	2	0	0.962886364	1.975	0	10.668
F	41	94.8	163.3	35.4	2	140	104	77	104	120.6630435	143	13.72274696	83	94.13043478	117	10.08667644	67	73.72826087	106	8.387724234	65	79.5326087	103	1	8.766233766	14	4	365.9491525	581	0.01	3.160933333	5.55	1	15.77906977	24	0	1.139	0.816945652	0	2.562076087	5.97	0	1.934782609	2	0	1.66626087	1.998	0	11.783
F	35	51	157.4	20.7	1	118	85	66	94	103.1521739	116	9.083475149	63	77.86231884	87	7.810896403	43	56.84057971	70	9.261998631	64	73.60869565	100	1	11.23148148	20	3	308.8611111	546	0.34	4.112038835	7.54	1	10.73913043	27	0	1.134	0.833514493	0	2.237724638	6.547	0	1.344202899	2.5	0	1.868985507	2.481	0	6.689
F	58	61.1	149.8	27.5	2	205	140	95	119	148.7678571	193	17.78296692	90	108.2946429	132	9.608215697	75	88.07142857	93	6.576937985	51	65.83035714	80	2	12.36986301	19	42	387.0958904	702	0.04	5.01109589	7.91	1	14.42727273	25	0	0.429	0.162633929	0	1.092339286	5.399	0	0.616071429	1.5	0	0.425089286	1.479	0	4.078
M	31	86.9	178.7	27.1	1	146	99	81	114	123.5833333	136	8.424624565	81	88.22222222	98	6.160369775	64	67.53703704	75	4.324297633	65	79.35185185	117	1	10.81609195	18	3	267.2179487	528	0.08	2.853103448	5.39	1	15.22857143	25	0	11.483	9.138268519	0	2.625805556	4.024	0	3.037037037	4	0	3.013453704	4.011	0	1.916
M	34	59.7	164.3	21.9	1	121	91	73	90	98.20634921	126	10.72068465	70	76.56349206	101	8.27090905	57	62.49206349	89	7.067385408	68	78.88888889	104	1	25.77227723	37	6	132.5555556	369	0.09	2.5238	4.12	1	12.38655462	18	3.848	4.261	4.162936508	0.751	1.320119048	3.788	1	1	1	0.838	1.294373016	1.761	2.54	10.576
M	32	92	177.8	29.4	1	145	108	92	131	137.3783784	144	3.790068491	98	102.5135135	107	3.652806803	79	82.45945946	88	3.733834938	72	82.01801802	105	1	15.30263158	23	8	267.1538462	593	0.08	3.590657895	7.15	2	17.03896104	39	0	1.192	0.667036036	0	1.82363964	3.798	1	1.522522523	2	0	1.308297297	1.991	0.441	10.601
F	68	65.7	151.8	28.5	2	178	122	89	78	141.2138158	176	36.95046644	58	100.3980263	122	23.9538086	48	75.34539474	92	16.79096228	70	78.32894737	101	1	14.064	21	8	134.1428571	370	0.01	1.639478261	3.67	1	7.484641638	27	0	2.671	1.571085526	0	3.453197368	8.052	0	2.052631579	4	0	2.812789474	3.956	0	15.05
M	51	63.3	161.6	24.3	1	132	107	91	95	108.3925926	135	13.88766031	75	85.15555556	105	10.04903401	61	70.02962963	86	8.68601616	61	72.19259259	84	1	16.28301887	23	5	211.647619	575	0.26	3.112641509	4.87	2	17.16037736	29	0	1.819	1.068837037	0	3.494014815	7.34	0	2.296296296	4	0	2.364281481	3.936	0	7.95
F	43	67.1	165.3	24.6	1	127	98	71	98	107.8135593	129	11.66186652	76	83.61016949	98	8.199472464	62	66.45762712	72	4.651337585	40	44.77966102	60	1	17.2247191	25	6	280.5	459	0.26	4.54752809	7.12	1	13.9245283	20	0	1.834	1.016372881	0	3.552644068	6.467	0	2.574576271	4	0	2.306161017	3.932	0.048	8.49
M	72	65.1	170.4	22.5	2	138	102	79	80	108.7610619	144	23.04703046	62	81.75221239	102	15.29094677	51	65.51327434	80	11.08660312	67	72.07964602	91	1	13.48314607	23	5	263.7972973	745	0.01	3.336266667	5.8	1	11.04081633	21	0	1.231	0.922893805	0	3.434787611	8.937	0	2.477876106	2.5	0	2.120123894	2.503	0	7.112
F	62	59.8	155.9	24.6	1	162	105	75	97	118.0147059	156	21.15060118	73	86.18382353	109	13.05611944	54	64.42647059	80	10.22098955	60	72.15441176	97	1	12.18446602	25	3	208.6914894	569	0.15	3.115346535	7.79	1	14.54477612	25	0	1.316	0.897308824	0	3.022176471	8.977	0	2.481617647	2.5	0	2.167544118	2.494	0	9.807
F	56	57.5	161.7	22	1	158	118	89	96	121.4444444	208	32.07798131	73	89.52777778	158	21.99764573	58	67.98148148	115	13.89949336	75	86.4537037	118	1	14.44444444	26	140	312.0491803	549	0.19	4.038194444	7.23	1	14.76041667	23	0	1.079	0.66237037	0	2.604212963	8.422	0	2.355555556	2.4	0	1.711166667	2.394	0.137	6.535
M	63	72.5	165.9	26.4	1	152	104	75	75	104.6929134	141	26.88113512	57	75.7480315	99	15.74295938	45	55.70866142	70	9.775341699	54	58.35433071	92	1	11.3047619	25	6	183.2638889	649	0.03	2.100526316	5.25	1	12.93457944	33	0	1.708	1.214275591	0	3.822433071	10.111	0	2.929133858	3	0	2.619425197	3.002	0	8.672
F	45	63.5	154.2	26.6	1	145	108	82	113	122.8823529	138	7.632031129	86	93.98823529	106	6.523755341	66	72.82352941	80	5.019430034	53	66.16470588	95	1	14.38095238	19	6	268.8064516	508	0.14	4.367096774	6.74	1	16.72368421	22	0	0.816	0.753011765	0	2.767482353	8.115	1	1.688235294	2.5	0	1.929129412	2.495	0	6.213
M	52	66.6	165.8	24.2	3	129	95	74	92	107.3894737	152	14.53337665	80	87.09473684	123	8.042538083	68	73.11578947	108	6.532835489	68	81.23157895	124	1	14.67164179	20	6	287.1492537	712	0.25	4.205970149	8.17	1	13.44210526	22	0	0.994	0.725884211	0	2.609073684	6.328	0	1.968421053	2	0	1.6654	1.996	0.324	6.117
M	66	78	180	24.1	2	136	100	78	81	99.45859873	130	16.11596216	64	75.30573248	96	10.61485559	50	59.67515924	77	8.106832004	53	61.35031847	70	1	11.46153846	16	1	285.6929825	500	0.1	3.13017094	5.96	1	15.26890756	28	0	1.019	0.707171975	0	1.85456051	4.845	0	1.47133758	1.5	0	1.344898089	1.502	0	11.215
F	64	56.6	150.4	24.9	2	195	127	96	98	138.375	195	38.37634259	78	103.85	135	24.50269941	61	78.875	96	15.5851073	60	68.55	80	1	14.06451613	20	9	211.0967742	520	0.02	2.430967742	4.68	1	12.08974359	21	0	0.939	0.733325	0	3.611	9.299	0	2.34375	2.5	0	2.032625	2.5	0	5.95
F	48	62.9	159.6	24.5	1	127	92	72	95	107	118	7.128225179	73	82.0647482	91	5.639159966	56	64.1942446	73	4.739408784	68	76.03597122	86	2	13.8	21	3	341.5578947	671	0.05	3.634	7.09	1	11.11578947	18	0	0.262	0.146100719	0	0.485251799	1.614	0	0.392086331	0.5	0	0.349496403	0.502	0.443	4.923
M	53	65.1	162.4	24.8	1	141	104	86	91	112.2460317	144	16.63571412	72	87.1984127	107	11.55025184	60	70.76984127	86	9.039612999	60	76.46825397	124	1	12.32258065	23	88	430.9292035	949	0.41	5.291774194	13.13	1	13.3852459	25	0	1.749	1.20668254	0	3.704650794	9.816	0	2.976190476	3	0	2.654793651	3.002	0.165	7.228
F	49	68.5	157.1	27.6	1	181	138	106	120	144.8691589	201	25.77628137	93	110.5514019	165	19.72319468	73	87.28037383	142	16.9804518	60	73.19626168	98	2	14.38596491	25	178	384	654	0.36	6.385438596	11.7	14	20	24	0	0.671	0.233925234	0	1.391616822	6.619	0	0.841121495	2	0	0.567588785	1.961	0	8.683
F	51	55.5	156.8	22.6	2	124	93	69	113	122.9583333	132	7.341637957	81	91.05555556	97	4.989817488	66	73.23611111	76	3.341978226	66	73.13888889	83	1	23.73913043	32	2	230.9772727	415	0.16	4.558043478	8.33	1	10.06779661	15	0	0.393	0.297166667	0	1.41875	3.383	1	1	1	0	0.778	0.984	0	5.684
F	72	60.6	155.1	25	2	199	138	95	100	153.9285714	194	34.56499468	74	107.6507937	133	20.75353173	56	74.44444444	94	13.35218667	63	70.47619048	83	2	17.27777778	23	18	398.5211268	624	0.02	6.566901408	9.98	10	17.20547945	22	0	0.84	0.553920635	0	2.390603175	4.654	1.1	1.664285714	2	0	1.433063492	1.986	0	6.716
M	37	82.3	176.2	26.5	1	109	80	64	96	103.7352941	119	6.389853452	70	76.94117647	80	4.413802674	52	58.10784314	65	5.313734982	46	55.91176471	63	2	15.90769231	20	34	391.296875	810	0.16	5.174	9.64	1	15.97333333	21	0	1.467	0.747	0	2.303705882	4.042	1	1.803921569	3	0	1.566058824	2.945	0	8.12
F	36	72.6	169	25.2	2	109	84	68	90	97.35820896	110	6.34284036	69	75.8880597	87	5.282486951	57	64.2761194	74	5.306247971	62	69.93283582	97	1	14.02020202	20	14	439.6363636	781	0.06	6.252929293	10.06	1	12.79487179	21	0	1.376	0.732179104	0	2.343470149	6.192	0	1.712686567	3	0	1.570880597	2.921	0	10.038
F	21	55.6	160.6	21.5	1	128	97	79	107	113.6805556	131	7.652351915	75	82.70833333	93	7.499178359	54	62.36111111	72	7.608937583	82	90.51388889	98	2	10.5	23	29	288.8846154	624	0.03	2.962985075	7.86	1	8.485714286	21	0	0.668	0.4535	0	1.745027778	3.062	1	1.381944444	1.5	0	1.133430556	1.486	0	7.121
M	81	75	161.2	28.9	3	138	103	71	79	102.3076923	126	15.51974243	62	77.41558442	97	12.23447465	45	53.75324675	68	8.432206922	37	66.66883117	96	1	12.94155844	23	6	184.2818182	477	0.01	1.686333333	4.86	1	12.74025974	20	0.04	1.056	0.609331169	0.468	2.229818182	6.259	0	1.350649351	2.6	0.001	1.371058442	2.536	0	6.305
F	63	49.6	158.8	19.6	2	162	110	78	86	116.6687117	161	24.97802867	63	82.78527607	108	14.24856169	48	62.4601227	78	10.19152722	65	74.67484663	85	1	13.86163522	25	4	225.8275862	592	0.02	3.680880503	9.46	1	11.77564103	21	0	0.999	0.52293865	0	1.904343558	6.267	0	1.31595092	2.5	0	1.327527607	2.473	0	7.809
M	64	72.2	159.7	28.5	2	142	94	71	96	112.5423729	132	12.6927155	74	87.45762712	101	10.09835737	59	71.33898305	92	11.39367071	57	69.94067797	107	1	18.33333333	27	6	166.2906977	623	0.01	2.543736264	5.7	2	14.44554455	21	0	0.5	0.344398305	0	1.276059322	3.31	0	0.991525424	1	0	0.857932203	1.001	0	6.502
M	47	57	162.5	21.7	2	216	145	110	98	141.5885714	216	39.14241439	73	100.4114286	145	23.96769583	57	79.12571429	112	18.42618612	72	89.22857143	125	1	15.95967742	31	4	162.6181818	484	0.01	2.503145161	6.12	1	14.03225806	24	0	1.255	0.685108571	0	1.862651429	4.241	0	1.634285714	2	0	1.451005714	1.998	0	11.342
M	43	68	168	24.1	1	140	105	89	110	124.4236111	142	12.38461704	83	97.29166667	114	9.530866308	61	79.13194444	100	12.8858607	65	86.10416667	105	1	18.01666667	30	6	156.8103448	590	0.01	2.79125	6.74	1	11.61805556	21	0	0.997	0.526444444	0	1.556256944	4.085	0	1.215277778	2	0	1.075020833	1.992	0	10.397
M	77	65.4	159	25.7	2	165	110	78	102	120.2307692	143	14.9452957	76	84.77622378	95	8.326455023	61	65.45454545	71	3.949910451	75	84.58041958	113	1	14.13592233	23	5	251.6170213	441	0.03	2.8672	5.17	1	12.98449612	25	0	1.195	0.884076923	0	3.092041958	5.869	0	1.711888112	2.8	0	2.053727273	2.791	0	7.051
M	53	79.1	168.3	28	2	160	112	88	92	119.1411043	149	18.01778179	70	87.83435583	102	10.0038658	55	70.29447853	85	8.341427562	63	78.02453988	91	1	8.247706422	23	63	409.2941176	581	0.06	5.963076923	9.09	1	9.372727273	23	0.003	1.197	0.669588957	0.03	1.808907975	4.144	1	1.478527607	2	0	1.321116564	1.988	0	9.953
F	49	60	158	24	2	150	106	80	102	124.0720721	160	19.75840981	76	90.77477477	115	12.95424443	58	71.71171171	92	9.240609373	66	81.03603604	101	1	10.2739726	22	2	205.5645161	509	0.04	2.08125	3.99	1	10.76666667	20	0	0.5	0.358594595	0	1.262765766	3.107	1	1	1	0	0.870522523	0.999	0	7.228
F	77	68.4	149.7	30.6	1	169	119	80	119	148.826087	153	7.560174275	83	100.6304348	105	5.20717466	61	71.42391304	74	2.864077228	60	70.72826087	83	1	14.81132075	24	7	284.7169811	549	0.01	2.579622642	5.15	5	18.67924528	23	0	0.903	0.397902174	0	2.045663043	5.308	1	1.195652174	2.5	0	0.960967391	2.307	0	4.291
M	62	74.9	168.9	26.2	2	123	96	81	97	106.75	122	8.922735981	73	82.64655172	101	9.513609757	55	65.24137931	89	11.84730436	64	72.96551724	95	1	18.01123596	27	7	388.4431818	1077	0.01	7.212359551	11.36	1	19.61797753	23	0	1.531	1.125103448	0	3.672310345	8.808	3	3	3	0	2.580896552	3	0.671	6.547
M	52	71.6	170.2	24.6	1	119	91	70	83	103.8656716	119	9.328419706	66	76.99253731	88	4.607114911	48	58.18656716	71	4.922203661	47	58.20149254	125	1	17.45263158	26	96	278.0769231	836	0.08	4.355106383	6	1	10.90298507	17	0.052	1.1228	0.672261	0.525	2.247609023	5.842	1	1.710526316	2.5	0.003	1.455924812	2.49	0	7.75
M	47	87.2	176.6	28.1	1	166	119	95	122	131.2978723	145	8.600862406	92	98.91489362	109	7.209103526	75	80.37234043	88	4.676603957	57	63.61702128	71	1	10.40298507	19	28	345.4468085	556	0.05	4.637234043	7.41	1	9.577464789	19	0	0.574	0.420914894	0	1.293617021	2.971	1	1	1	0	0.863925532	1.002	0	7.542
M	66	86.2	174	28.4	3	123	89	73	83	103.1759259	151	22.43613103	64	80.11111111	117	17.6864346	55	68.25925926	101	14.83010979	56	66.91666667	89	3	10.13888889	19	19	363.2358491	1256	0.95	4.174259259	8.47	2	16.94949495	28	NA	0	NA	NA	NA	NA	NA	NA	NA	NA	NA	NA	0	11.608
F	42	52.1	153.7	22.2	2	139	97	75	114	132.6969697	205	25.41350057	85	98.90909091	162	21.31641645	63	74.86868687	124	16.32991899	75	94.86868687	126	1	11.30952381	28	43	258.1492537	479	0.04	3.027619048	8.39	4	20.57142857	29	0	0.989	0.059939394	0	0.617212121	11.709	0	0.318181818	3.5	0	0.074151515	1.403	0	5.453
M	55	70.5	169	24.5	2	195	134	97	150	169.8483146	201	17.85644331	106	121.8932584	134	9.140761107	88	99.39325843	116	7.578020518	50	60.74157303	85	1	13.25233645	16	7	256.3551402	501	0.02	3.27271028	5.92	1	14.85981308	23	0	1.826	0.997331461	0	2.797623596	7.097	0	1.918539326	3.5	0	1.955011236	3.465	0	9.108
F	38	62.4	161.4	23.9	2	118	90	68	99	107.652439	181	12.63435501	71	79.50609756	132	9.84761	56	61.74390244	100	6.787413425	55	78.63414634	109	1	12.31578947	30	14	242.2911392	501	0.02	3.622736842	9.2	1	18.66197183	24	0	1.027	0.443335366	0	1.463756098	4.271	0	1.286585366	2	0	1.013518293	2.009	0	8.856
M	43	100	173	33.4	2	152	111	88	137	146.6090909	161	8.693660513	90	105.0090909	128	13.03382716	74	85.32727273	102	9.748308807	49	58.30909091	78	1	5.793103448	13	5	354.6136364	676	0.05	2.0625	6.18	13	17.32352941	20	0.002	1.547	0.778172727	0.007	2.455563636	8.801	0	1.945454545	3	0	1.665336364	2.991	0	6.306
M	51	80.6	166	29	3	178	134	98	107	136.5826772	163	19.60419495	83	104.4094488	120	12.34835271	71	87.23622047	102	9.406563643	71	84.92913386	110	1	11.60169492	26	5	354.6930693	907	0.05	4.613983051	11.13	1	18.87610619	31	0	1.793	1.241007874	0	3.645417323	14.314	0	1.57480315	5	0	2.734661417	4.856	0	6.489
M	35	65.2	174	21.5	1	135	95	80	119	127.0655738	145	8.572238205	88	92.40163934	107	4.145414346	72	77.42622951	84	3.991557273	50	60.71311475	97	1	16.2962963	20	8	289.5185185	625	0.02	4.728024691	7.55	1	12.37037037	27	0	1.555	0.965557377	0	2.84354918	6.004	1	2.090163934	3	0	1.999819672	2.968	0	7.724
M	80	60.4	161.9	23.1	3	176	117	81	69	114.5080645	163	31.67967109	53	80.39516129	109	19.26782505	48	65.98387097	80	11.32088068	53	63.66935484	76	1	10.60330579	21	8	256.6542056	458	0.12	3.114710744	7.54	1	17.20930233	29	0	0.931	0.653209677	0	3.077733871	11.596	0	1.064516129	3	0	1.620645161	2.923	0	6.301
F	69	68.8	146.8	31.9	2	200	135	96	134	169.4938272	199	27.39302989	94	120.691358	140	20.26119566	76	84.35802469	95	7.092793247	51	56.7654321	66	1	6.884057971	16	6	253.3793103	404	0.2	1.999852941	5.2	2	10.55072464	25	0	1.401	0.559691358	0	5.727876543	17.763	0	2.283950617	5	0	0.948518519	3.325	0	6.497
M	32	64.1	171.7	21.9	1	126	84	73	100	111.1981132	133	10.31727152	69	79.18867925	106	10.44360201	53	63.39622642	95	11.60761593	61	72.70754717	108	1	11.31683168	27	13	275.5833333	941	0.12	3.458514851	8.13	1	15.94949495	26	0	0.971	0.559971698	0	2.0775	8.002	0	0.764150943	3	0	1.305	2.899	0	7.366
F	85	52.3	146.1	24.4	2	178	148	91	106	136.796748	183	27.03548347	79	99.27642276	138	17.24809365	68	76.28455285	88	8.041409555	69	79.95121951	109	1	13.9047619	22	6	259.1547619	566	0.14	3.5475	6.29	1	20.36904762	27	0	0.794	0.592601626	0	2.865430894	8.394	2	2	2	0	1.681504065	2.003	0	6.288
M	80	61.7	163	23	3	127	92	71	81	94.71028037	114	9.955307968	61	70.91121495	81	5.293859089	53	59.48130841	62	2.267783383	61	69.22429907	93	1	12.58870968	23	9	178.1089109	433	0.03	2.506532258	6.04	3	18.10833333	27	0	1.32	0.888981308	0	2.450238318	7.71	0	1.990654206	2	0	1.805495327	1.998	0	10.928
F	58	54	152.9	23.4	2	130	102	83	94	121.4227642	141	15.96769697	69	93.04878049	105	10.30744889	58	73.44715447	83	8.372675358	64	78.38211382	99	1	7.577981651	16	6	314.7	652	0.01	2.631743119	7.39	2	14.11214953	26	0	1.294	0.441341463	0	2.758186992	13.151	0	1.658536585	4	0	1.184617886	3.895	0	6.016
M	52	73.8	165.2	26.8	2	130	97	82	80	102.8376068	134	17.4691636	62	79.63247863	102	12.34392095	53	67.96581197	85	9.622111411	82	88.69230769	99	2	10.81896552	26	7	281.0560748	591	0.04	3.245948276	9.25	2	11.87931034	31	0	1.353	0.702333333	0	2.79234188	12.039	0	1.196581197	4	0	1.704991453	3.992	0	8.424
F	35	68.6	161.6	26.2	2	140	104	74	113	121.4303797	141	8.607813303	74	92.37974684	121	14.98743388	58	71.56962025	96	14.13096576	53	73.11392405	110	2	6.824324324	12	7	235.469697	419	0.24	1.71472973	3.86	1	14.06521739	28	0	1.007	0.81721519	0	2.921341772	9.296	0	1.291139241	3	0	2.077962025	2.999	0	5.156
F	81	51.1	154.6	21.5	2	209	164	103	83	152.3716814	204	49.6730731	61	106.0707965	146	37.22415614	56	76.24778761	93	15.22540814	39	48.08849558	84	1	13.43373494	20	8	259.3875	556	0.03	3.748795181	7.05	1	11.41025641	17	0	0.725	0.52180531	0	2.881814159	6.036	0	1.579646018	2	0	1.395769912	1.981	0	5.664
M	57	62.8	166.5	22.5	2	124	95	82	83	98.84946237	138	14.04569115	71	80.3655914	99	10.82447403	63	67.56989247	81	7.459161058	60	74.69892473	101	1	13.79487179	23	6	366.1818182	630	0.07	4.887564103	9.11	2	12.26470588	16	0	0.482	0.386774194	0	1.554591398	4.083	0	1.010752688	2	0	0.853053763	1.166	0	6.438
M	26	55.9	163.5	20.7	1	124	85	59	93	116.4927536	124	9.726362984	66	75.34782609	83	5.635720504	52	56.35507246	65	4.041392989	71	87.44927536	121	1	12.48611111	20	10	431.295082	651	0.01	5.0725	8.89	1	11.72649573	27	0	1.496	0.340471014	0	1.718282609	12.038	0	1.217391304	4	0	0.906601449	3.997	0	8.206
F	52	64.2	150.2	28.4	1	141	112	96	112	124.9774436	151	12.70735063	88	98.7518797	117	9.205898978	78	84.38345865	95	5.624246488	58	65.93233083	84	1	10.54464286	24	49	280.5591398	432	0.04	3.332589286	8.15	2	16.8627451	27	0	1.581	0.641037594	0	3.062022556	13.928	0	2.07518797	4	0	1.672428571	3.98	0	7.532
F	34	50.3	166.6	18.1	2	102	85	78	86	94.4015748	113	5.315834153	67	76.71653543	90	7.21319078	57	66.87401575	81	7.963201205	57	75.5511811	99	1	11.872	23	10	269.5555556	603	0.01	3.75088	8.58	1	14.05785124	25	NA	0	NA	NA	NA	NA	0	0	0	NA	NA	NA	0	7.877
F	67	54	150.8	24	2	132	100	86	84	105.3652968	151	18.04184436	71	82.48401826	119	12.52386604	64	71.02739726	99	9.26219395	80	89.73059361	117	1	5.741935484	13	9	204.5670103	553	0.01	1.513457944	4.11	1	9.720930233	23	0	0.58	0.1003379	0	0.683077626	7.5	0	0.410958904	2	0	0.279694064	1.998	0	9.091
F	31	96.8	169.9	33.6	2	119	84	72	90	99.59722222	111	7.742643198	59	74.95138889	86	9.913140154	43	61.04861111	72	10.5381955	48	63.42361111	88	1	12.9037037	25	11	320.1652174	585	0.01	4.984074074	11.39	1	19.3877551	29	0	1.849	0.930541667	0	2.615645833	8.639	0	2.166666667	3	0	1.924388889	3.002	0	10.855
F	58	64.4	148.3	29.2	1	121	86	63	101	124.1009174	185	27.25019366	72	94.99082569	155	26.80087596	55	70.40366972	114	19.21954988	64	85.25688073	127	1	11.1369863	20	41	346.2380952	456	0.04	4.023013699	7.96	5	17.68493151	24	0	0	0	0	0	0	0	0.330275229	3	0	0	0	0	5.882
M	44	66.9	167.1	23.7	1	111	81	72	83	93.73333333	111	10.84941491	62	71.39166667	88	7.982434322	53	60.925	75	7.320011136	50	82.93333333	104	1	11.57954545	24	9	237.25	407	0.04	2.999204545	6.68	1	15.12264151	23	0	1.332	0.973308333	0	2.894358333	11.868	0	0.333333333	4	0	2.220333333	3.997	0	8.786
M	42	57.1	168	20.2	1	112	84	72	98	109.8571429	122	10.28932116	70	83.48214286	93	10.04895485	54	68.33928571	77	10.43991777	52	57.98214286	65	1	4.372093023	12	60	369.6052632	868	0.19	1.737674419	6.49	4	14.65217391	34	0	1.26	0.29125	0	2.631375	12.627	0	1.142857143	4	0	0.309517857	2.519	0	5.019
M	55	70.5	178	22.1	2	183	125	88	133	150.1949153	178	12.45522475	92	104.1949153	117	6.64516851	78	82.1440678	85	2.464362832	56	61.58474576	76	1	8.033333333	16	9	265.9078947	513	0.7	3.366363636	5.52	1	9.793103448	24	0	1.36	0.65320339	0	2.628127119	9.477	0	1.881355932	3	0	1.494838983	3.001	0	8.434
M	34	59.5	163.7	22.2	1	123	91	76	101	111.2313433	130	9.215803833	76	85.70149254	98	7.346453137	56	63.60447761	72	5.260176184	65	81.84328358	108	1	9.931623932	21	9	286.4591837	578	0.04	3.72245614	7.8	1	13.08130081	27	0	1.959	0.816207407	0	3.00977037	8.613	0	2.560740741	4	0	1.919911111	3.981	0	7.75
F	56	55.3	149.8	24.8	2	158	121	88	93	124.1813953	168	29.46246825	67	91.53023256	137	21.82230205	57	71.75348837	112	13.81180838	63	76.67906977	118	1	11.32323232	18	7	248.2439024	498	0.01	3.049895833	6.07	1	10.98305085	18	0.034	1.427	0.946004651	0.469	2.345790698	7.087	2	2	2	0	1.887986047	2.003	0	10.05
F	79	31.4	140	15.8	2	141	92	67	105	128.7191781	168	22.66570953	77	93.64383562	123	16.74462949	54	65.80821918	85	11.41947222	62	70.3630137	93	1	13.44915254	23	12	168.0865385	597	0.09	1.998050847	7.25	6	16.90434783	25	0.344	0.644	0.488856164	1.058	1.488541096	1.515	0.8	1.476027397	1.5	1.459	1.495465753	1.502	2.297	4.873
F	43	55.1	153.8	23.5	2	152	107	89	98	116.5985401	153	20.21700647	68	88.3649635	123	19.15105431	58	68.58394161	85	8.993986828	79	88.52554745	110	1	9.626506024	16	6	276.4714286	641	0.01	3.015714286	5.27	1	10.97777778	21	0	1.153	0.763167883	0	2.33619708	6.357	2	2	2	0	1.750321168	2.003	0	9.964
F	72	65.2	160.7	25.4	2	154	110	77	92	126.4482759	179	30.72214743	64	83.73275862	117	16.95001522	51	61.59195402	82	9.161071862	52	67.9454023	130	1	11.84179104	23	6	347.10625	698	0.03	4.280328358	9.45	1	14.10289389	25	0	0.698	0.54608908	0	0.90845977	3.669	0	0.643678161	1	0	0.846637931	1.001	0	12.357
F	65	64	154.3	27	2	189	115	84	128	154.9753086	174	18.15693759	88	103.8024691	119	11.94719607	69	80.64197531	89	7.467108949	63	68.24691358	85	1	7.649122807	19	8	289.3023256	545	0.01	3.98375	6.51	1	10.59259259	19	0	0.433	0.334024691	0	1.584567901	3.838	1.1	1.1	1.1	0	0.876555556	1.089	0	5.99
M	51	74.9	180.9	22.8	1	104	83	68	73	88.49295775	109	13.41838819	53	67.20422535	82	11.03542891	47	59.48591549	74	10.46421522	50	60.90140845	90	1	8.928571429	17	8	291.2519685	793	0.04	3.062928571	7.61	1	12.7578125	27	0	1.011	0.858401408	0	2.037359155	5.949	0.4	1.301408451	2	0	1.645985915	1.989	0	7.958
M	54	85.8	171.1	29.1	2	146	108	91	98	115.0511364	149	20.00236269	76	88.97159091	112	14.61522845	64	76.51704545	96	12.0536773	55	71.23863636	110	1	13.13496933	23	16	381.3037037	739	0.16	5.185092025	10.21	1	22.88050314	34	0	1.701	1.113329545	0	2.554863636	6.711	0	2.1625	2.2	0	1.95825	2.199	0	15.693
M	23	78.1	183.7	23.3	2	153	104	78	101	119.6446281	149	18.79798726	69	84.17355372	99	7.739161977	48	59.96694215	82	7.691915544	70	93.46280992	123	1	12.91860465	20	16	351.7638889	1089	0.01	4.581627907	7.54	4	20.09638554	27	0	1.472	0.989231405	0	2.330975207	5.602	2	2	2	0	1.810735537	2	0.352	13.746
M	54	67.5	166.2	24.3	2	120	92	77	80	101.8823529	125	17.42031969	61	80.30147059	101	16.31782477	49	66.71323529	84	14.24281916	61	67.64705882	77	1	8.9	22	10	279.6022727	563	0.01	3.347583333	9.64	1	13.03875969	31	0	1.069	0.830367647	0	2.237220588	9.762	0	1.036764706	3	0	1.854433824	2.944	0	10.625
M	69	82.7	169.8	28.7	3	178	128	79	105	137.2714286	171	25.47924613	76	99.85714286	122	18.74116441	60	70.17857143	79	6.731508492	55	60.32857143	89	1	7.905511811	16	16	266.1181818	586	0.02	2.563779528	6.51	1	14.21259843	23	0	1.143	0.561364286	0	2.045628571	6.144	0	0.964285714	2.5	0	1.098464286	2.464	0	7.358
F	64	56.4	153.7	23.9	2	179	122	86	106	125.5314685	162	19.24556075	85	98.0979021	120	11.23833648	72	82.71328671	100	8.703748891	64	81.11188811	112	1	22.31818182	37	13	221.1639344	520	0.06	4.905075758	7.87	11	18.91472868	40	0	0.508	0.358468531	0	1.259244755	3.507	0	0.993006993	1	0	0.870972028	0.998	0	8.505
F	54	53.2	158.5	21.2	1	130	94	75	86	118.9038462	163	27.98006198	63	86.95192308	131	22.62200141	49	69.60576923	109	19.75353883	63	78.24038462	114	1	13.45121951	26	5	219.8987342	471	0.14	2.973902439	5.5	3	13.67073171	19	0	0.431	0.292432692	0	1.0415	2.286	0	0.980769231	1	0	0.801490385	0.998	0	6.469
F	43	53.3	165.9	19.5	2	107	76	48	82	100.6728972	107	8.374236885	61	75.73831776	84	7.453423234	46	54.92523364	61	5.534967632	75	82.57943925	101	1	8.980952381	23	5	261.2333333	537	0.02	3.078761905	9.24	1	13.51428571	29	0	1.672	1.162906542	0	4.026672897	8.314	0	3.037383178	3.5	0	2.829018692	3.47	0.004	7.02
F	62	53.6	152.3	22.9	2	193	137	103	105	133.3405797	193	30.56463688	81	97.60144928	127	15.8784341	69	79.63768116	94	9.059367881	67	80.12318841	103	1	14.51086957	23	16	195.6	435	0.03	3.079673913	5.74	1	18.01075269	28	0	1.157	0.702391304	0	2.7175	9.244	0	2.083333333	2.5	0	1.826905797	2.492	0	7.63
F	54	65.9	152.1	28.1	1	139	99	90	92	117.4851485	137	15.21749905	70	87.37623762	103	12.10442191	55	72.02970297	86	11.38811261	53	65.68316832	78	1	15.46376812	27	7	246.9565217	478	0.06	4.525294118	8.76	1	16.22222222	29	0	1.434	0.644772277	0	3.350475248	13.312	0	2.297029703	4	0	1.758415842	3.915	0	8.735
F	54	61.9	152.7	26.4	2	160	109	73	110	126.1470588	163	17.51627083	74	86.69607843	111	12.15884083	50	60.87254902	77	8.197647053	54	64.81372549	91	1	8.115789474	21	17	265.4428571	495	0.01	2.673789474	8.03	1	17.4125	28	0	0.935	0.449715686	0	2.254107843	8.738	0	1.519607843	2.5	0	1.222392157	2.479	0	8.445
M	26	86.2	165.6	31.6	2	143	112	89	111	122.4054054	139	11.16600228	72	85.82882883	104	13.22866988	50	64.92792793	84	14.25910345	61	76.93693694	121	1	13.4556962	25	12	314.4328358	530	0.08	4.211265823	10.24	2	20.26582278	26	0	2.016	1.356585586	0	3.608099099	7.636	3	3	3	0	2.658846847	2.998	0	11.79
F	45	60	164.9	22.3	2	114	75	59	95	98.16176471	109	4.15595345	63	66.27941176	74	3.398180322	48	50.14705882	56	2.200845875	64	69.69117647	79	1	9	14	198	291.78125	411	0.22	2.533125	4.12	14	14.5625	16	0	0.299	0.284735294	0	1.19325	3.256	0	0.088235294	1	0	0.729955882	0.974	0.256	5.291
F	37	61.5	165.6	22.4	2	104	82	71	85	95.98290598	132	8.730626736	61	73.73504274	109	8.173119485	49	60.47863248	97	8.525416655	50	79.67521368	114	1	12.32323232	22	22	256.2823529	507	0.02	3.293737374	6.89	3	18.31764706	24	0	0.502	0.260709402	0	0.932145299	3.092	0	0.743589744	1	0	0.64334188	0.999	0	7.425
F	53	41	147.3	19	1	149	126	97	79	112.8643216	156	29.46692519	72	89.11557789	126	18.92547075	65	75.63316583	97	11.03717801	100	116.2763819	132	1	14.02380952	24	9	262.5462185	525	0.03	3.7225	6.37	1	15.6984127	24	0	0.917	0.559366834	0	1.692974874	6.718	0	0.91959799	2.5	0	1.354643216	2.471	0	6.853
F	50	61	161	23.5	2	126	102	80	92	110.4538462	134	16.38543101	71	85.86153846	103	12.66488391	62	73.46153846	87	10.23609198	62	72.61538462	92	1	11	17	5	322.1071429	519	0.02	3.274329897	5.59	1	17.16494845	25	0	0.896	0.615138462	0	1.870161538	4.48	1.5	1.5	1.5	0	1.332038462	1.502	0	8.424
F	71	49.2	154.1	20.7	2	176	110	72	100	134.9693878	167	23.46282608	66	77.70408163	92	10.19016019	51	55.86734694	69	5.74301504	41	47.78571429	57	1	8.546511628	19	10	187.1343284	590	0.01	1.888953488	5.12	1	23.3452381	37	0	0.574	0.507826531	0	2.3535	7.964	0	0.87755102	2	0	1.449887755	2.001	0	5.337
M	63	79.2	173.4	26.4	3	175	114	81	129	152.0697674	168	14.56729323	83	99.55813953	114	12.1718855	61	74.31007752	80	6.675279078	54	70.24031008	89	1	13.85148515	22	18	254.6	559	0.01	3.60980198	6.04	3	17.02970297	22	0.155	2.371	1.483496124	1.217	4.874790698	9.857	0	2.872093023	4.5	0.003	2.934418605	4.486	0.002	7.07
F	72	53.5	154.2	22.3	3	143	104	70	100	118.3465347	170	22.89604142	71	83.66336634	132	19.51270213	51	60.24752475	97	14.52061014	66	78.71287129	118	2	14.41584158	20	10	241.0693069	542	0.02	3.38019802	6.67	1	16.62376238	25	0	0.979	0.698069307	0	3.436326733	9.277	0	2.301980198	2.5	0	1.90250495	2.485	0	4.6
M	60	71.8	161.3	27.4	1	182	124	99	112	139.3495146	171	25.64069557	82	103.3495146	134	19.5602181	67	83.44660194	104	13.61856299	76	82.7184466	98	1	19.171875	28	23	319.390625	517	0.02	4.926875	7.07	1	16.20987654	23	0	1.118	0.457436893	0	1.939135922	6.725	1	1.227184466	2.8	0	0.986291262	2.412	0	6.367
M	60	65	158	26	2	164	124	88	110	130.46	164	20.67566764	87	101.44	124	13.59985145	67	77.45	94	9.942638513	67	80.76	93	1	8.888888889	14	8	200.4324324	487	0.01	1.682027027	4.35	1	8.405405405	13	0	0.696	0.46577	0	1.53925	3.866	0	1.485	1.5	0	1.18543	1.488	0	6.039
F	59	52.9	156.1	21.4	2	106	76	62	85	100.2647059	155	14.76945562	63	76.58823529	118	11.59467987	53	61.27205882	94	8.837183154	65	83.08823529	126	1	18.96992481	34	6	178.8529412	744	0.02	2.701893939	5.67	3	19.48120301	29	0	0.519	0.333176471	0	1.00275	2.058	0	0.992647059	1	0	0.835176471	0.999	0.272	7.832
M	37	83.8	178.6	26.2	2	122	92	75	92	108.7962963	122	12.39215855	68	77.90740741	91	8.491377746	53	62.42592593	73	8.043344847	63	68.10185185	75	2	13.57142857	18	99	396.1571429	569	0.1	4.980428571	6.58	12	17.64285714	20	0	0.67	0.443166667	0	1.197824074	2.715	1	1.097222222	2.5	0	0.87137963	0.999	0	8.615
M	40	73.8	159.8	28.9	2	154	106	70	106	136.6902655	181	25.73112333	79	97.78761062	153	19.41117652	63	73.15044248	120	14.9386969	62	89.49557522	126	1	15.73333333	27	17	222.6052632	456	0.01	3.150465116	5.76	2	24.23188406	30	0	1.741	1.213477876	0	3.610327434	8.947	0	2.743362832	3	0	2.577902655	3.001	0	9.099
F	23	53	160.5	20.7	2	114	79	56	91	99.9375	117	8.892116556	63	74.48958333	91	8.85318235	46	54.11458333	65	6.015540911	63	74.5625	104	1	19.19117647	28	6	290.4705882	678	0.09	5.280147059	8.57	2	21.47058824	29	0.582	1.216	0.9173125	1.924	2.0014375	2.107	0	1.875	2	1.958	1.986104167	1.999	4.539	10.097
M	54	95.4	167.1	34.1	2	139	98	81	119	129.496	175	16.40005114	85	94.688	137	14.2712298	66	78.016	114	12.61206795	60	71.144	97	1	12.7027027	23	27	374.0947368	545	0.04	4.541351351	9.15	1	20.01801802	30	0	1.201	0.392096	0	1.895856	8.904	0	1.176	3	0	0.836216	2.999	0.656	9.237
M	58	76.5	163.4	28.6	1	123	91	67	93	106.3733333	145	13.10227269	71	79.89333333	121	10.03584566	52	61.09333333	103	10.01778598	57	73.94666667	97	1	10.45714286	21	48	182.1785714	536	0.07	1.9875	3.04	1	17.83333333	28	0	0.931	0.708746667	0	3.007746667	6.846	2.1	2.1	2.1	0	1.65644	2.078	0.071	8.489
F	58	55.5	154.1	23.2	1	129	95	75	95	116.1237113	170	23.00555084	79	89.74226804	129	15.71177793	62	74.64948454	108	12.90755693	61	75.62886598	95	1	12.21518987	18	8	160.9027778	471	0.01	1.785063291	4.51	1	17.7752809	28	0	0.872	0.644907216	0	2.720515464	7.131	0.6	1.98556701	2	0	1.674958763	1.99	0	7.198
F	57	39.5	145.5	18.5	1	129	98	79	85	97.36633663	119	11.87663485	65	75.21782178	91	8.948300353	52	61.11881188	73	7.591162136	68	74.51485149	81	1	10.16494845	19	6	80.90804598	408	0.01	0.78742268	2.68	1	19.76623377	26	0	0.845	0.608455446	0	2.483613861	7.324	2	2	2	0	1.74409901	2.002	0.433	6.334
M	30	55.9	168.8	19.5	1	111	86	74	92	98.71428571	113	6.919032871	66	69.91208791	82	5.710902539	39	47.27472527	66	9.47519092	61	73.14285714	96	1	13.625	23	13	239.1363636	876	0.2	3.307272727	5.53	1	15.925	33	0	1.361	0.973956044	0	3.156142857	7.614	2.5	2.5	2.5	0	2.178802198	2.496	0.342	10.767
F	58	73.6	161.6	28.2	2	155	108	75	105	122.5538462	179	17.79602845	78	92.42307692	141	12.7576488	60	73.83076923	116	12.70911195	61	73.36153846	108	1	24.20833333	37	2	206.4672897	606	0.01	4.197647059	7.67	1	15.11627907	24	0	1.109	0.774576923	0	2.478415385	6.829	0	1.984615385	2	0	1.745292308	1.995	0	11.221
M	58	79.6	165.1	29	2	140	105	90	100	119.5947712	144	17.19487298	77	88.77777778	105	12.11307592	62	70.88888889	86	8.987971169	75	84.12418301	107	1	19.80508475	30	1	152.8349515	935	0.01	2.593706897	4.95	1	18.59210526	43	0	1.347	0.908823529	0	2.423281046	6.549	0	1.947712418	2	0	1.767359477	2	0	16.177
M	62	66.6	164.7	24.5	2	135	99	76	76	101.3788546	142	19.01948448	59	76.25991189	103	14.19080863	46	60.01762115	80	10.62346908	57	66.27753304	92	1	11.31981982	20	4	219.0965909	606	0.15	2.506880734	6.06	1	16.21238938	26	0	0.967	0.572202643	0	1.356546256	10.091	0	0.396475771	3	0	1.21039207	2.954	0	11.462
F	57	50.1	161.8	19.3	2	161	112	89	102	135.7566138	196	27.04495905	84	103.7195767	153	20.29072443	66	85.16402116	140	21.01695305	84	103.6878307	152	1	19.03053435	30	29	263.0775862	579	0.03	5.086384615	9.82	1	14.83529412	41	0	0.828	0.259952381	0	0.955502646	4.467	0	0.788359788	2	0	0.628941799	1.293	0	7.77
F	52	58.9	149.3	26.1	2	160	121	94	103	121.006993	162	23.82876014	77	93.53846154	127	18.56157216	55	73.05594406	97	14.5189416	64	69.95804196	91	1	23.04310345	33	6	176.6460177	426	0.01	3.225344828	5.3	1	15.60992908	25	0	0.507	0.33848951	0	1.080909091	3.055	1	1	1	0	0.837776224	1.003	0.528	8.513
F	81	48.6	142.9	23.8	3	129	90	71	73	100.7520325	131	19.95462956	56	76.54065041	111	14.43706871	46	61.48780488	91	11.89914478	61	74.49186992	101	1	11.08444444	19	5	291.6462264	480	0.05	3.1478125	6.8	1	11.45306122	18	0	0.572	0.467487805	0	1.294536585	6.393	0	0.646341463	1.5	0	1.068304878	1.503	0.173	8.987
M	57	77	164	28.6	2	165	122	92	91	119.769697	155	22.70506128	72	91.88484848	111	13.28459867	60	76.23636364	90	9.903122758	68	76.79393939	97	1	20.72108844	34	90	367.8833333	721	0.07	9.188278689	13.12	1	16.51204819	27	0	1.248	0.759945783	0	2.056439759	4.47	0	1.710843373	2	0	1.581078313	1.997	0	14.331
M	27	71.9	174.5	23.5	2	153	112	91	110	123.9107143	154	16.23840047	77	90.67857143	110	12.76129726	54	68.13392857	88	13.24712822	75	82.47321429	89	1	12.8	25	9	348.6931818	592	0.01	5.064666667	9.15	1	13.78899083	24	0	1.195	0.762241071	0	2.109830357	4.002	1	1.767857143	2	0	1.576446429	1.996	0	11.03
F	47	54.6	152	23.4	2	153	118	94	105	135.3925926	157	19.87689587	88	106.5555556	121	12.29225376	78	88.08148148	94	6.077916783	62	68.51851852	90	1	12.74789916	24	2	312.9320388	569	0.01	4.410769231	11.77	1	12.17910448	24	0	0.882	0.488333333	0	1.658281481	3.41	0.4	1.191111111	2	0	1.21562963	1.975	0	7.797
F	48	54	162	20.6	1	123	97	70	87	101.544	150	18.22949754	72	83.208	124	15.07898345	64	72.168	113	14.12829237	85	94.616	116	1	16.87234043	23	1	253.6516854	411	0.22	4.077333333	5.83	1	9.672	19	0	0.406	0.328144	0	0.977664	3.417	0	0.7792	1	0	0.762976	0.995	0	10.697
F	60	61.1	151.9	26.8	2	176	131	98	101	132.7395833	178	28.5617502	77	98.125	131	18.30401164	62	77.54166667	98	12.49413898	66	82.19791667	103	1	14.54545455	23	2	305.5909091	455	0.25	4.0928	8.05	1	11.16842105	20	0	0.623	0.410822917	0	1.804770833	3.478	0	1.3125	1.5	0	1.103385417	1.479	0	8.374
M	36	102.6	182.1	30.8	2	134	108	92	96	114.9481481	134	14.1781409	78	93.12592593	109	11.70624889	66	77.85185185	93	10.05248801	72	84.77037037	140	1	19.9893617	31	3	352.7804878	743	0.19	5.679247312	9.44	1	13.90977444	31	0	0.773	0.52317037	0	1.169577778	2.773	0	0.959259259	1	0	0.8932	1.002	0	21.407
M	55	72.4	172.5	24.3	1	151	108	83	106	127.5614035	195	26.20343661	82	95.34210526	140	16.78380432	69	78.72807018	115	12.69400603	62	83.57894737	125	1	18.79047619	29	44	253.8793103	598	0.06	3.84369863	5.81	2	16.34234234	24	0	0.561	0.377324561	0	1.267710526	3.179	0	0.98245614	1	0	0.834491228	0.996	0	10.182
M	55	59.5	170.4	20.4	1	127	98	79	101	117.4027778	167	21.93420532	77	91.27083333	141	21.22481024	63	75.63888889	127	21.68580829	75	88.61805556	117	1	12.26760563	25	17	423.1264368	668	0.13	5.528076923	8.73	1	9.725352113	21	0	0.562	0.268083333	0	1.202006944	5.154	0	0.833333333	1.5	0	0.683041667	1.488	0	7.641
F	41	59.8	154.1	24.9	2	162	121	100	101	117.3859649	162	17.76687703	80	92.97076023	121	12.14007796	68	79.9005848	100	11.09830669	75	87.8245614	119	1	10.04347826	24	8	212.7357143	555	0.02	2.875838509	8.94	1	12.8	39	0.026	0.887	0.71627907	0.317	1.584494186	6.382	1	1.255813953	2	0	1.352784884	1.99	0	12.38
M	83	55.6	167.1	19.7	3	116	82	59	105	118.9776119	145	12.08146932	79	90.07462687	119	12.49699324	61	72.3358209	99	11.63281852	69	81.32089552	120	1	16.46590909	23	6	273.6309524	755	0.02	4.312272727	7.83	1	14.50746269	27	0	0.86	0.708216418	0	2.872201493	7.94	2	2	2	0	1.716604478	1.978	0	5.835
M	66	68.9	167.5	24.4	2	160	126	93	116	137.0785714	159	12.49867208	91	106.0642857	121	8.343532984	74	84.41428571	96	7.343558538	55	65.46428571	79	1	10.26923077	21	6	247.5948276	474	0.01	2.553615385	5.47	1	15.81428571	26	0.007	1.091	0.679942857	0.078	2.339071429	7.349	0	1.102857143	2.8	0	1.550964286	2.77	0	10.331
M	59	85.7	176.2	27.4	2	159	118	98	97	117.7066667	162	22.90146581	75	90.3	119	17.77289619	56	72.28666667	103	16.81216269	58	67.76666667	87	1	10.872	22	2	315.2868852	680	0.01	2.93584	6.96	1	14.59333333	29	0.002	2.21	1.543346667	0	3.930046667	9.907	0	3.072	3.2	0	2.913913333	3.197	0	16.34
F	57	52.7	160	20.3	2	147	111	84	113	128.9145299	151	13.37172303	82	94.86324786	109	11.24408349	63	74.00854701	91	10.43576057	59	76.03418803	97	1	10.54736842	27	14	349.6385542	1189	0.02	3.607052632	10.74	1	13.68421053	26	0.126	1.478	1.001	1.697	3.587059829	9.786	3	3	3	0.007	2.589897436	3.001	0	8.734
F	44	80	168	28.3	2	134	98	80	108	124.0877193	158	16.05276774	88	98.61403509	141	17.11000782	73	84.29824561	123	15.68491176	65	83.69298246	112	1	13.37634409	21	3	320.9139785	515	0.01	3.504946237	6.08	1	12.15740741	20	0	0.994	0.51127193	0	1.532230088	4.059	1	1.415929204	2	0	1.202681416	1.99	0.36	11.426
F	86	40	155	16.6	2	142	105	66	134	156.1007194	173	13.92385866	101	120.2805755	137	10.86546769	71	93.89208633	116	14.23696487	48	63.89208633	84	1	19.29230769	36	3	255.5445545	520	0.01	4.130465116	9.37	2	16.61870504	24	0	0.24	0.168021583	0	0.744273381	2.196	0	0.58705036	0.6	0	0.503820144	0.602	0	5.13
M	68	78.7	168.6	27.6	1	144	107	87	90	109.9708738	131	15.09671845	66	84.29126214	106	13.1660817	50	69.58252427	89	12.34196116	78	85.76699029	100	2	21.09302326	31	1	248.8450704	680	0.05	4.037093023	7.62	1	16.26373626	23	0	1.245	0.93231068	0	1.389815534	3.421	1	1	1	0	0.831106796	0.996	0	12.583
F	60	52.5	151.6	22.8	2	166	130	98	148	155.3478261	166	6.50916153	111	119.6434783	130	6.403386309	91	96.90434783	99	2.970539301	77	95.97540984	126	1	15.6147541	28	2	131.5	478	0.01	1.723333333	4.64	3	18.44262295	27	0	0.478	0.318057377	0	1.132262295	3.105	0	0.918032787	1	0	0.84252459	1.002	0	7.686
[truncated: 65 more columns]
